# Supplementary material for: Metabolic Dysfunction-Associated Fatty Liver Disease (MAFLD) Is Associated with Cervical Stromal Involvement in Endometrial Cancer Patients: A Cross-Sectional Study in South China
Source: Curr Oncol. 2023 Mar 29;30(4):3787–99. doi: 10.3390/curroncol30040287 (PMC10136854; doi:10.3390/curroncol30040287)
Supplement: Supplementary file 1 [file curroncol-30-00287-s001.zip]

Archive with 1 entries (1 files):
- curroncol-2104232-supplementary.pdf
